# Supplementary material for: Differential Fixation and Eye Alignment Patterns in Strabismus with and Without Amblyopia Across Viewing Conditions
Source: J Eye Mov Res. 2026 May 3;19(3):47. doi: 10.3390/jemr19030047 (PMC13214692; doi:10.3390/jemr19030047)
Supplement: Supplementary file 1 [file jemr-19-00047-s001.zip]

Archive with 1 entries (1 files):
- jemr-4167759-supplementary.pdf
